# Supplementary material for: Giant trees enhance zoochorous plant dispersal in sacred groves and human settlements of the Western Ghats, India
Source: PLoS One. 2026 May 4;21(5):e0343978. doi: 10.1371/journal.pone.0343978 (PMC13138615; doi:10.1371/journal.pone.0343978)
Supplement: S1 Data — (XLSX) [file pone.0343978.s002.xlsx]

## Sheet: Data-Set
Sr. No.	TREE ID - GPS Point Name	Coordinates	Date Coodrinates Taken	Style	TREE SPECIES - ENGLISH/LOCAL NAME	TREE SPECIES - SCIENTIFIC NAME	LOCATION NAME	TYPE OF HABITAT (HUMAN SETTLEMENT/ SACRED GROVE)	DBH (m)	Height (m)	Canopy diameter (m)	Population of Saplings of Caryota urens	Population of Saplings of Strychnos nux-vomica
1	GT1	73.67147,17.01754,188.13	2018-10-11T05:32:06Z	#waypoint8	Mango / Amba	Mangifera indica	Bhoewadi, Vanzole	Human Settlement	1.68704	15.24	16.6	0	0
10	GT10	73.67138300000001,17.017944,198.64	2018-10-19T06:31:37Z	#waypoint12	Mango / Amba	Mangifera indica	Bhoewadi, Vanzole	Human Settlement	1.13955	10.668	7	0	0
11	GT11	73.66819700000001,17.023666,375.6	2018-11-26T07:30:13Z	#waypoint11	Jackfruit / Fanas	Artocarpus hetereophyllus	Gawkar wadi, Vanzole	Human Settlement	0.557043	12.8016	13	0	0
12	GT12	73.668308,17.023371,181.17	2018-11-26T07:37:41Z	#waypoint10	Mango / Amba	Mangifera indica	Gawkar wadi, Vanzole	Human Settlement	0.798958	15.8496	10	23	0
13	GT13	73.668272,17.023373,166.49	2018-11-26T08:24:48Z	#waypoint10	Mango / Amba	Mangifera indica	Gawkar wadi, Vanzole	Human Settlement	0.477465	15.8496	10	0	0
14	GT14	73.668285,17.023381,166.31	2018-11-26T08:24:57Z	#waypoint10	Mango / Amba	Mangifera indica	Gawkar wadi, Vanzole	Human Settlement	0.432902	12.192	5	5	0
15	GT15	73.668485,17.023392,175.93	2018-11-26T08:44:14Z	#waypoint11	Fish Tail Palm / Bherlimaad	Caryota urens	Gawkar wadi, Vanzole	Human Settlement	0.429719	10.668	5	50	0
17	GT17	73.668583,17.023699,177.41	2018-11-26T10:31:51Z	#waypoint11	Mango / Amba	Mangifera indica	Gawkar wadi, Vanzole	Human Settlement	0.719381	15.24	25	1	0
18	GT18	73.66884400000001,17.023765,176.65	2018-11-26T10:31:17Z	#waypoint11	Jackfruit / Fanas	Artocarpus hetereophyllus	Gawkar wadi, Vanzole	Human Settlement	0.853071	15.24	11	0	0
19	GT19	73.66884400000001,17.023765,176.65	2018-11-26T10:31:17Z	#waypoint18	Jackfruit / Fanas	Artocarpus hetereophyllus	Gawkar wadi, Vanzole	Human Settlement	0.467916	10.668	10	7	0
2	GT2	73.670663,17.017679,174.32	2018-10-11T07:05:12Z	#waypoint8	Hirda / Haritaki	Terminalia chebula	Bhoewadi, Vanzole	Human Settlement	0.891268	7.62	5	0	0
20	GT20	73.668846,17.023995,176.22	2018-11-26T10:44:42Z	#waypoint11	Mango / Amba	Mangifera indica	Gawkar wadi, Vanzole	Human Settlement	1.62656	22.86	12	15	0
21	GT21	73.668846,17.023995,176.22	2018-11-26T10:44:42Z	#waypoint18	Jackfruit / Fanas	Artocarpus hetereophyllus	Gawkar wadi, Vanzole	Human Settlement	0.87217	11.5824	11	2	0
22	GT22	73.668745,17.02601,189.4	2018-11-27T04:14:27Z	#waypoint13	Mango / Amba	Mangifera indica	Gawkar wadi, Vanzole	Human Settlement	1.30507	18.288	11	2	0
23	GT23	73.668859,17.025573,183.14	2018-11-27T04:24:44Z	#waypoint13	Mango / Amba	Mangifera indica	Gawkar wadi, Vanzole	Human Settlement	0.59524	12.192	10	2	0
24	GT24	73.668966,17.025633,181.37	2018-11-27T04:57:04Z	#waypoint18	Jackfruit / Fanas	Artocarpus hetereophyllus	Gawkar wadi, Vanzole	Human Settlement	0.620705	10.668	12	0	0
25	GT25	73.668966,17.025629,180.23	2018-11-27T04:57:08Z	#waypoint18	Jackfruit / Fanas	Artocarpus hetereophyllus	Gawkar wadi, Vanzole	Human Settlement	0.614339	9.7536	12	0	0
26	GT26	73.669026,17.02572,166.7	2018-11-27T05:31:17Z	#waypoint13	Mango / Amba	Mangifera indica	Gawkar wadi, Vanzole	Human Settlement	1.71887	22.2504	22	1	0
27	GT27	73.669107,17.025572,173.68	2018-11-27T07:15:52Z	#waypoint00	Mango / Amba	Mangifera indica	Gawkar wadi, Vanzole	Human Settlement	0.697099	18.288	13	14	0
28	GT28	73.669089,17.025559,172.67	2018-11-27T07:16:08Z	#waypoint00	Mango / Amba	Mangifera indica	Gawkar wadi, Vanzole	Human Settlement	0.792592	20.7264	13	4	1
29	GT29	73.67343700000001,17.023139,89.03	2018-11-27T09:16:36Z	#waypoint18	Ain	Terminalia elliptica	Gawkar wadi, Vanzole	Human Settlement	0.916733	11.2776	11	0	0
5	GT3	73.670754,17.017745,173.01	2018-10-11T07:06:29Z	#waypoint000	Mango / Amba	Mangifera indica	Bhoewadi, Vanzole	Human Settlement	1.17775	13.716	15	0	0
31	GT31	73.671159,17.017894,172.54	2018-10-19T07:22:14Z	#waypoint14	Jackfruit / Fanas	Artocarpus hetereophyllus	Gawkar wadi, Vanzole	Human Settlement	0.840339	16.764	8	17	0
32	GT32	73.67115699999999,17.017901,172.73	2018-10-19T07:22:23Z	#waypoint14	Jackfruit / Fanas	Artocarpus hetereophyllus	Gawkar wadi, Vanzole	Human Settlement	0.658902	16.764	15	4	0
33	GT33	73.67116,17.017897,173.39	2018-10-19T07:22:33Z	#waypoint14	Jackfruit / Fanas	Artocarpus hetereophyllus	Gawkar wadi, Vanzole	Human Settlement	0.888085	13.716	15	0	0
34	GT34	73.671255,17.017756,174.65	2018-10-19T07:24:40Z	#waypoint14	Nimbera	Melia dubia	Gawkar wadi, Vanzole	Human Settlement	0.840339	18.8976	16	34	1
35	GT35	73.671289,17.017783,170.86	2018-10-19T07:47:31Z	#waypoint14	Jackfruit / Fanas	Artocarpus hetereophyllus	Gawkar wadi, Vanzole	Human Settlement	0.700282	14.3256	12	0	0
36	GT36	73.671289,17.017784,170.88	2018-10-19T07:47:36Z	#waypoint5	Mango / Amba	Mangifera indica	Gawkar wadi, Vanzole	Human Settlement	0.760761	20.4216	9	5	0
37	GT89	73.67076204264573,17.01774311980074,170.88	2018-10-19T07:47:36Z	#msn_icon61	Mango / Amba	Mangifera indica	Gawkar wadi, Vanzole	Human Settlement	1.00904	21.336	18	1	0
38	GT37	73.674446,17.024036,105.47	2019-05-08T02:32:33Z	#waypoint9	Ain	Terminalia elliptica	Saced Grove of Buddhist Community	Human Settlement	1.78572	13.716	5	1	0
3	GT4	73.67097,17.018129,163.55	2018-10-11T07:17:28Z	#waypoint01	Banyan Tree / Vad	Ficus benghalensis	Bhoewadi, Vanzole	Human Settlement	0.795775	6.7056	13	0	0
4	GT5	73.67098900000001,17.018101,0	2018-10-11T10:12:01Z	#waypoint01	Banyan Tree / Vad	Ficus benghalensis	Bhoewadi, Vanzole	Human Settlement	1.00586	9.7536	10	0	0
56	GT52	73.66933,17.015897,203.62	2019-05-18T13:22:21Z	#waypoint80	Mango / Amba	Mangifera indica	Bhoewadi, Vanzole	Human Settlement	1.15547	21.336	10	0	0
57	GT53	73.67033600000001,17.017657,185.07	2019-05-18T13:25:54Z	#waypoint80	Payar	Ficus amplissima	Bhoewadi, Vanzole	Human Settlement	1.94806	15.8496	9	0	0
6	GT6	73.670754,17.017745,173.01	2018-10-11T07:06:29Z	#waypoint0000	Mango / Amba	Mangifera indica	Bhoewadi, Vanzole	Human Settlement	1.05042	12.8016	10	0	0
7	GT7	73.671277,17.018106,197.83	2018-10-19T06:06:39Z	#waypoint6	Jackfruit / Fanas	Artocarpus hetereophyllus	Bhoewadi, Vanzole	Human Settlement	0.996311	12.192	8.5	0	0
8	GT8	73.671266,17.018027,197.19	2018-10-19T06:06:55Z	#waypoint12	Mango / Amba	Mangifera indica	Bhoewadi, Vanzole	Human Settlement	1.00268	13.716	11	0	0
9	GT9	73.67126500000001,17.018027,196.98	2018-10-19T06:06:57Z	#waypoint12	Mango / Amba	Mangifera indica	Bhoewadi, Vanzole	Human Settlement	0.763944	10.668	11	0	0
39	GT38	73.67474900000001,17.024885,96.55	2019-05-08T03:04:39Z	#waypoint9	Mango / Amba	Mangifera indica	Saced Grove of Buddhist Community	Sacred Grove	1.8271	21.9456	15	35	25
41	GT39	73.67480500000001,17.024778,109.85	2019-05-09T03:13:27Z	#waypoint0	Nanya	Lagerstroemia microcarpa	Saced Grove of Buddhist Community	Sacred Grove	0.518846	14.3256	6	15	5
43	GT40	73.67487300000001,17.024843,101.56	2019-05-09T04:23:00Z	#waypoint0	UNID	Ficus sp.	Saced Grove of Buddhist Community	Sacred Grove	1.03451	22.86	13	12	5
44	GT41	73.674965,17.024959,102.94	2019-05-09T05:13:25Z	#waypoint17	Nanya	Lagerstroemia microcarpa	Saced Grove of Buddhist Community	Sacred Grove	0.487015	14.3256	8	9	5
45	GT42	73.662773,17.033961,82.52	2019-05-10T02:27:38Z	#waypoint16	Malabar Plum / Black Plum /Jambhul	Sizzygium cumini	Sacred Grove of Jugai devi	Sacred Grove	0.865804	19.2024	13	50	6
46	GT43	73.662965,17.034072,66	2019-05-10T03:43:31Z	#waypoint16	Beheda / Bhibitaki	Terminalia bellirica	Sacred Grove of Jugai devi	Sacred Grove	1.28916	24.9936	18	4	0
47	GT44	73.663235,17.033959,79.3	2019-05-10T04:22:04Z	#waypoint16	Teak / Saag	Tectona grandis	Sacred Grove of Jugai devi	Sacred Grove	0.471099	16.1544	4	0	1
48	GT45	73.663177,17.033733,77.19	2019-05-10T04:35:56Z	#waypoint16	Beheda / Bhibitaki	Terminalia bellirica	Sacred Grove of Jugai devi	Sacred Grove	0.585691	20.1168	8	8	2
49	GT46	73.66322,17.033761,75.06	2019-05-10T04:46:59Z	#waypoint16	Beheda / Bhibitaki	Terminalia bellirica	Sacred Grove of Jugai devi	Sacred Grove	0.91355	22.86	14.5	8	2
50	GT47	73.66316399999999,17.033728,0	2019-05-14T11:40:45Z	#waypoint90	Beheda / Bhibitaki	Terminalia bellirica	Sacred Grove of Jugai devi	Sacred Grove	0.518846	19.812	9	9	1
51	GT48	73.662937,17.03374,69.43000000000001	2019-05-14T12:47:28Z	#waypoint90	Mango / Amba	Mangifera indica	Sacred Grove of Jugai devi	Sacred Grove	0.576141	19.812	11	50	1
52	GT49	73.662807,17.033782,74.81	2019-05-14T12:50:30Z	#waypoint90	Beheda / Bhibitaki	Terminalia bellirica	Sacred Grove of Jugai devi	Sacred Grove	0.798958	22.86	12	150	0
54	GT50	73.662504,17.034356,-86.88	2019-05-18T11:13:09Z	#waypoint80	Beheda / Bhibitaki	Terminalia bellirica	Sacred Grove of Jugai devi	Sacred Grove	0.518846	17.0688	8.5	0	0
55	GT51	73.663118,17.033973,76.88	2019-05-18T11:41:15Z	#waypoint80	Beheda / Bhibitaki	Terminalia bellirica	Sacred Grove of Jugai devi	Sacred Grove	1.10454	21.9456	8	0	0
62	GT54	73.67394899999999,17.027061,75.06999999999999	2019-05-21T02:49:09Z	#waypoint2	Mango / Amba	Mangifera indica	Sacred Grove of Dhanin devi	Sacred Grove	0.82124	21.9456	13.5	38	37
63	GT55	73.673903,17.027071,0	2019-05-21T04:11:27Z	#waypoint2	Malabar Plum / Black Plum /Jambhul	Sizzygium cumini	Sacred Grove of Dhanin devi	Sacred Grove	0.362874	12.8016	7	14	30
64	GT56	73.674037,17.026827,77.63	2019-05-26T12:42:46Z	#waypoint30	Beheda / Bhibitaki	Terminalia bellirica	Sacred Grove of Dhanin devi	Sacred Grove	0.576141	17.6784	7	26	97
65	GT57	73.67409000000001,17.026832,76.84	2019-05-26T12:43:10Z	#waypoint30	Beheda / Bhibitaki	Terminalia bellirica	Sacred Grove of Dhanin devi	Sacred Grove	0.662085	16.1544	7	26	97
66	GT58	73.674395,17.027116,74.62	2019-05-26T12:50:02Z	#waypoint30	Atkin	Flacourtia montana	Sacred Grove of Dhanin devi	Sacred Grove	0.592057	6.096	5	3	30
71	GT61	73.676569,17.026722,94.92	2019-05-28T04:38:13Z	#waypoint50	Katesawar	Bombax ceiba	Sacred Grove of Kedarling	Sacred Grove	0.525212	16.764	9	72	2
72	GT62	73.67679,17.026539,105.87	2019-05-28T05:17:51Z	#waypoint50	Karambel	Dillenia pentagyna	Sacred Grove of Kedarling	Sacred Grove	0.420169	16.1544	6	84	0
73	GT63	73.676885,17.026469,104.62	2019-05-28T05:44:50Z	#waypoint50	UNID	Ficus sp.	Sacred Grove of Kedarling	Sacred Grove	0.875353	17.6784	7	60	1
74	GT64	73.677013,17.026525,97.18000000000001	2019-05-29T04:47:38Z	#waypoint60	Katekumbal	Xantolis tomentosa	Sacred Grove of Kedarling	Sacred Grove	0.642987	20.7264	6	118	6
75	GT65	73.67697800000001,17.026471,94.48999999999999	2019-05-29T05:26:35Z	#waypoint60	Beheda / Bhibitaki	Terminalia bellirica	Sacred Grove of Kedarling	Sacred Grove	0.945381	21.336	8	111	7
76	GT66	73.67704000000001,17.026512,92.34999999999999	2019-05-29T05:36:25Z	#waypoint60	Atkin	Flacourtia montana	Sacred Grove of Kedarling	Sacred Grove	0.442451	12.192	5	111	7
79	GT67	73.676681,17.026324,90.87	2019-05-31T05:07:04Z	#waypoint7	Kakad	Garuga pinnata	Sacred Grove of Kedarling	Sacred Grove	0.563409	20.4216	8	148	3
80	GT68	73.676737,17.026232,106.65	2019-05-31T06:38:49Z	#waypoint7	UNID	UNID	Sacred Grove of Kedarling	Sacred Grove	0.550677	19.812	5	103	2
81	GT69	73.67675300000001,17.02608,115.28	2019-05-31T06:52:20Z	#waypoint7	Atkin	Flacourtia montana	Sacred Grove of Kedarling	Sacred Grove	0.818057	22.86	7	134	1
82	GT70	73.676875,17.02647,63.72999999999999	2019-05-31T10:18:13Z	#waypoint7	Beheda / Bhibitaki	Terminalia bellirica	Sacred Grove of Kedarling	Sacred Grove	0.480648	20.4216	6	134	0
77	GT71	73.676897,17.026451,74.08	2019-05-31T10:18:24Z	#waypoint7	Katesawar	Bombax ceiba	Sacred Grove of Kedarling	Sacred Grove	0.716198	21.9456	12	134	4
78	GT72	73.676875,17.02647,63.72999999999999	2019-05-31T10:18:13Z	#waypoint7	Beheda / Bhibitaki	Terminalia bellirica	Sacred Grove of Kedarling	Sacred Grove	0.620705	19.812	8.5	134	4
53	GT73	73.662926,17.033745,0	2019-05-15T03:20:44Z	#waypoint70	Beheda / Bhibitaki	Terminalia bellirica	Sacred Grove of Kedarling	Sacred Grove	0.630254	19.812	11	107	0
40	GT74	73.674728,17.024792,121.7	2019-05-09T02:18:00Z	#waypoint4	Nanya	Lagerstroemia microcarpa	Saced Grove of Buddhist Community	Sacred Grove	0.54431	16.4592	6	14	4
42	GT75	73.674834,17.0248,99.15000000000001	2019-05-09T04:22:34Z	#waypoint4	Malabar Plum / Black Plum /Jambhul	Sizzygium cumini	Saced Grove of Buddhist Community	Sacred Grove	0.614339	16.764	9	15	5
60	GT76	NA			Malabar Plum / Black Plum /Jambhul	Sizzygium cumini	Sacred Grove of Dhanin devi	Sacred Grove	0.407437	7.62	6	10	3
61	GT77	NA			Malabar Plum / Black Plum /Jambhul	Sizzygium cumini	Sacred Grove of Dhanin devi	Sacred Grove	0.483831	12.8016	10	10	3
59	GT78	NA			Bakul	Mimusops elengi	Sacred Grove of Dhanin devi	Sacred Grove	0.697099	15.8496	13	35	5
58	GT79	NA			Kumbha	Careya arborea	Sacred Grove of Dhanin devi	Sacred Grove	0.668451	7.62	5.5	0	0
67	GT80	73.674212,17.027107,80.70999999999999	2019-05-27T05:06:42Z	#msn_icon610	Kajra	Strychnos nux-vomica	Sacred Grove of Dhanin devi	Sacred Grove	0.480648	12.192	7	33	66
68	GT81	73.67439400000001,17.027115,0	2019-05-27T04:36:43Z	#msn_icon610	Kajra	Strychnos nux-vomica	Sacred Grove of Dhanin devi	Sacred Grove	0.668451	19.812	5	18	26
83	GT83	73.67698799999999,17.026134,106.93	2019-06-03T05:47:59Z	#waypoint	Atkin	Flacourtia montana	Sacred Grove of Kedarling	Sacred Grove	1.0918	18.288	9	104	0
84	GT84	73.677036,17.026189,111.54	2019-06-03T06:37:31Z	#waypoint	Beheda / Bhibitaki	Terminalia bellirica	Sacred Grove of Kedarling	Sacred Grove	0.789409	19.812	8	100	1
85	GT85	73.677054,17.026231,106.14	2019-06-03T07:02:05Z	#waypoint	Payar	Ficus amplissima	Sacred Grove of Kedarling	Sacred Grove	0.792592	20.4216	7	132	2
86	GT86	73.676991,17.02636,106.28	2019-06-03T07:50:36Z	#waypoint	Atkin	Flacourtia montana	Sacred Grove of Kedarling	Sacred Grove	1.50242	12.8016	8	85	0
